# Supplementary material for: Stakeholders’ Perceptions of the Nature-Based Healing Industry in South Korea: A Q Methodology Study
Source: Healthcare (Basel). 2025 Aug 14;13(16):1990. doi: 10.3390/healthcare13161990 (PMC12386044; doi:10.3390/healthcare13161990)
Supplement: Supplementary file 1 [file healthcare-13-01990-s001.zip]

Archive with 1 entries (1 files):
- healthcare-3711340-supplementary.pdf
